# Supplementary material for: Impact of healthy aging on active bacterial assemblages throughout the gastrointestinal tract
Source: Gut Microbes. 2021 Aug 30;13(1):1966261. doi: 10.1080/19490976.2021.1966261 (PMC8409759; doi:10.1080/19490976.2021.1966261)
Supplement: Supplemental Material [file KGMI_A_1966261_SM7046.zip]

Archive with 8 entries (7 files):
- Supplementary information/
- Supplementary information/SF1_Figure_1.tiff
- Supplementary information/ST1_nutrition_neu .xlsx
- Supplementary information/ST2 biopsies.xlsx
- Supplementary information/ST3_output phylotypes.xlsx
- Supplementary information/ST4_Permanova_and_Anosim.xlsx
- Supplementary information/ST5_P_values.pdf
- Supplementary information/Supplemental material.docx
