# Supplementary material for: Impact of healthy aging on active bacterial assemblages throughout the gastrointestinal tract
Source: Gut Microbes. 2021 Aug 30;13(1):1966261. doi: 10.1080/19490976.2021.1966261 (PMC8409759; doi:10.1080/19490976.2021.1966261)
Supplement: Supplemental Material [file KGMI_A_1966261_SM7046.zip › Supplementary information/ST1_nutrition_neu .xlsx]

## Sheet: Tabelle1
	Group A		Group B		Group C		p
	Age 40-55		Age 56-70		Age 71-85
Micronutrients
	Median	ICR	Median	ICR	Median	ICR
Alanine [g/day]	3.641	2.486	3.199	1.9545	4.3035	2.1555	0.540
Arginine [g/day]	4.015	2.576	3.5815	2.1135	4.8575	2.3615	0.501
Aspartic acid [g/day]	6.592	4.01099	5.943	3.6035	7.7655	3.6605	0.447
Cysteine [g/day]	1.043	0.659999	0.8725	0.3665	1.1655	0.5155	0.541
Essential amino acid [g/day]	37.81	22.59	33.49	19.375	46.33	20.63	0.525
Glutamic acid [g/day]	15.793	11.386	13.701	6.2455	18.377	7.58799	0.539
Glycine [g/day]	3.082	2.331	2.686	1.541	3.618	1.996	0.503
Uric acid [g/day]	0.477	0.3844	0.4048	0.25775	0.545	0.2488	0.476
Histidine [g/day]	2.081	1.431	1.8105	1.1125	2.5605	1.285	0.441
Isoleucine [g/day]	3.627	2.057	3.2495	1.836	4.505	1.946	0.490
Leucine [g/day]	5.749	3.36	5.2125	2.884	7.2195	3.046	0.490
Lysine [g/day]	5.21	3.315	4.3975	3.1315	6.297	3.0405	0.549
Methionine [g/day]	1.684	1.027	1.4655	0.909	2.069	0.958999	0.487
Non-essential amino acid [g/day]	38.77	25.09	33	16.44	45.92	18.73	0.531
Purine [g/day]	0.157	0.127	0.1341	0.0857	0.1814	0.0829999	0.482
Fraction plant protein[g/day]	27.07	23.69	22.7	8.035	24.86	8.955	0.622
Phenylalanine [g/day]	3.356	1.974	3.002	1.5425	4.13	1.69	0.501
Proline [g/day]	5.442	4.093	4.987	2.2335	6.466	2.7065	0.657
Serine [g/day]	3.63	2.26	3.26	1.75	4.41	1.74	0.540
Threonine [g/day]	3.13	1.91	2.76	1.59	3.78	1.71	0.493
Tryptophan [g/day]	0.9	0.55	0.79	0.42	1.08	0.49	0.512
Tyrosine [g/day]	2.68	1.5	2.38	1.42	3.32	1.57	0.502
Valine [g/day]	4.16	2.34	3.69	2.07	5.03	2.21	0.499
Capric acid [g/day]	1.07	0.83	1.12	0.49	1.18	0.61	0.569
Lauric acid [g/day]	2.16	1.64	2.19	0.86	2.15	0.99	0.783
Myristic acid [g/day]	4.91	3.71	4.74	2.28	5.1	2.47	0.470
Tetradecenoic acid [g/day]	0.4947	0.4266	0.52065	0.19915	0.57565	0.29865	0.483
Pentadecanoic acid [g/day]	0.4132	0.3428	0.4447	0.17075	0.48555	0.26605	0.493
Pentadecanoic acid [g/day]	0.217	0.1966	0.2362	0.09595	0.26275	0.14245	0.445
Palmitic acid [g/day]	22.57	14.622	20.053	6.6365	23.376	10.7105	0.426
Palmitoleic. acid [g/day]	2.383	1.793	2.1675	0.91	2.687	1.3895	0.436
Hexadecodienoic acid [g/day]	0.00117	0.0022	0.001165	0.00143	0.001165	0.00209	0.539
Hexadecatetraenoic acid [g/day]	4e-06	2.2e-05	0	0	0	0	0.001
Heptadecanoic acid [g/day]	0.4042	0.2841	0.3825	0.15775	0.4393	0.22405	0.347
Heptadecenoic acid [g/day]	0.3493	0.2871	0.3732	0.1389	0.40615	0.2178	0.469
Stearic acid [g/day]	10.438	7.109	8.4015	3.151	9.963	4.781	0.471
Oleic acid [g/day]	38.54	25	31.02	10.085	38.545	21.635	0.309
Linoleic acid [g/day]	14.46	7.47	10.755	3.565	13.41	10.66	0.435
Alpha-Linoleic acid [g/day]	2.091	1.291	1.966	0.6865	2.115	1.3125	0.600
Octadecenotetranoic acid [g/day]	0.0148	0.0279	0.01555	0.0192	0.0145	0.0237	0.753
Nonadecatrienoic acid [g/day]	0.0078	0.0124	0.007	0.00905	0.0062	0.0085	0.855
Eicosanoic acid [g/day]	0.4474	0.3348	0.3751	0.16035	0.3835	0.1855	0.668
Eicosenoic acid [g/day]	0.8423	0.4395	0.7192	0.34835	0.8487	0.5792	0.399
Eicosadienoic acid [g/day]	0.04934	0.06045	0.048045	0.031545	0.05618	0.08423	0.537
Eicosatrienoic acid [g/day]	0.09741	0.0908	0.07777	0.069185	0.067055	0.052855	0.921
Eicosatetraenoic acid [g/day]	0.2135	0.2298	0.19545	0.13755	0.19545	0.20545	0.708
Eicosapentaenoic acid [g/day]	0.08418	0.15165	0.09524	0.0902949	0.08937	0.0799399	0.883
Docosanoic acid [g/day]	0.1101	0.0564999	0.08335	0.0669999	0.08415	0.12705	0.791
Docosenoic acid [g/day]	0.4138	0.2096	0.4255	0.2351	0.40075	0.2814	0.994
Docosadienoic acid [g/day]	1.2e-05	5.8e-05	0	0	0	0	0.001
Docosatrienoic acid [g/day]	0.000231	0.000758	5.95e-05	4.25e-05	7.1e-05	4.1e-05	0.006
Docosatetraenoic acid [g/day]	0.00135	0.00287	0.00139	0.00158	0.001325	0.002205	0.615
Docosapentaenoic acid [g/day]	0.0637299	0.04082	0.048305	0.03301	0.044505	0.04396	0.446
Docosahexaenoic acid [g/day]	0.1658	0.1951	0.18975	0.12775	0.1518	0.14695	0.883
Tetracosanoic acid [g/day]	0.0329	0.0219	0.03235	0.0315	0.0274	0.03895	0.973
Tetracosaid acid [g/day]	0.01312	0.03857	0.022485	0.043795	0.017155	0.053635	0.785
Butric acid [g/day]	1.133	1.008	1.2365	0.493	1.363	0.7505	0.488
Capronic acid [g/day]	0.73	0.645	0.798	0.317	0.877	0.478	0.488
Caprylic acid [g/day]	0.662	0.503	0.682	0.331	0.6865	0.351	0.625
Cholesterol [g/day]	0.383	0.1782	0.35075	0.1548	0.4036	0.15395	0.615
Lipoid [g/day]	7.609	4.354	6.5425	1.999	8.1475	3.521	0.319
Short-chain fatty acids [g/day]	1.8625	1.6535	2.03405	0.810149	2.24	1.22875	0.488
Long-chain fatty acids [g/day]	103.8	68.19	87.3549	27.725	113.985	51.61	0.271
Medium-chain fatty acids [g/day]	1.778	1.293	1.8095	0.874	1.864	0.997499	0.578
PUFA [g/day]	17.62	9.52	13.3	4.295	16.825	13.085	0.435
SFA [g/day]	45.79	31.55	41.065	13.305	46.57	19.945	0.444
MUFA [g/day]	43.54	27.61	35.325	11.305	45.485	23.585	0.279
Total energy [kJ/day]	10402.9	6566.39	8982.09	2727.5	10181.6	4306.4	0.451
Common salt [g/day]	5.475	4.12	5.175	1.94	5.7015	2.377	0.870
Sum of sugar alcohol [g/day]	1.066	1	1.3985	1.1055	2.003	1.221	0.018
Mannite [g/day]	0.06912	0.053	0.04919	0.032595	0.049895	0.035465	0.239
Sorbite [g/day]	0.972	0.987	1.3205	1.0965	1.899	1.1805	0.013
Xylite [[g/day]	0.00249	0.00167	0.002855	0.003305	0.003735	0.00237	0.374
Cellulose [g/day]	4.631	2.124	4.623	1.499	5.211	2.056	0.212
Polyhexose [g/day]	6.8	3.9	6.27	3.025	7.11	3.425	0.659
Lignin [g/day]	1.37	0.806	1.285	0.7025	1.282	0.6415	0.869
Water-insoluble fibers [g/day]	13.57	8.29999	14.385	5.165	15.1	7.13999	0.368
Polypentose [g/day]	4.15	3.23	5.06	2.505	5.525	2.2	0.569
Polyuronic acid [g/day]	3.118	0.974998	3.2215	1.7395	3.668	2.255	0.188
Water-soluble fibers [g/day]	6.59	4.07	7.005	2.57	7.66	3.48	0.374
Disaccharides [g/day]	65.3199	42.3	60.425	41.645	70.5	32.01	0.246
Lactose [g/day]	8.478	14.026	8.086	9.076	9.9675	8.705	0.858
Maltose [g/day]	2.1313	3.0038	1.72045	1.42375	1.47565	2.88605	0.998
Sucrose [g/day]	51.88	45.77	50.74	28.57	60.475	31.48	0.160
Monosaccharides [g/day]	28.03	21.87	34.57	24.245	44.955	26.16	0.245
Fructose [g/day]	14.344	14.07	19.7405	13.644	26.2665	15.423	0.123
Galactose [g/day]	0.19	0.274	0.1435	0.287	0.3395	0.5085	0.298
Glucose [g/day]	13.04	8.18999	13.655	9.31499	16.94	9.705	0.317
Polysaccharide [g/day]	116.52	60.26	103.045	56.475	112.165	77.33	0.883
Glycogen [g/day]	0.3253	0.3155	0.2266	0.16455	0.23005	0.15415	0.127
Oligosaccharides. not adsorbable [g/day]	0.3025	0.1896	0.2675	0.1148	0.2953	0.1068	0.285
Oligosaccharides. absorbable [g/day]	1.191	15.656	1.037	4.881	1.3025	2.5265	0.883
Starch [g/day]	113.7	59.4	100.95	57.05	110.75	77.85	0.870
Calcium [g/day]	1.055	0.512	0.9345	0.322999	1.0095	0.381	0.895
Chlorine [g/day]	3.71	2.3	3.485	1.31	3.92	1.495	0.756
Copper [mg/day]	2.167	1.126	1.919	0.6685	2.0115	0.466001	0.410
Fluorine [mg/day]	0.926	0.444	0.817	0.424999	1.002	0.3005	0.370
Iron [mg/day]	14.358	6.869	11.983	4.3925	13.4455	4.97599	0.595
Iodide [mg/day]	0.1112	0.0741	0.09725	0.0411	0.09565	0.01965	0.623
Potassium [g/day]	3.073	1.274	2.7825	0.794	3.172	0.983999	0.417
Magnesium [g/day]	0.4005	0.1928	0.37405	0.0949001	0.39605	0.1156	0.596
Manganese [g/day]	4.53	3.03	3.855	2.105	4.625	1.48	0.369
Sodium [g/day]	2.423	1.658	2.16	0.835	2.4915	1.0575	0.818
Phosphorus [g/day]	1.169	0.672999	1.221	0.362999	1.29	0.515	0.765
Sulfur [g/day]	0.864	0.6	0.763	0.3535	0.9825	0.406	0.670
Zinc [mg/day]	11.296	6.195	9.9335	4.5265	12.3235	5.105	0.567
Vitamin A (Retinol-Equivalents) [mg/day]	1.681	0.605	1.423	0.6765	1.377	0.5065	0.428
Vitamin A (Beta-Carotene) [mg/day]	3.212	1.944	2.9325	1.6325	2.873	1.3125	0.524
Vitamin A (Retinol) [mg/day]	0.882	0.799999	0.748	0.485	0.759	0.356	0.664
Vitamin B1 (Thiamin) [mg/day]	1.176	0.947	1.0845	0.4995	1.379	0.805	0.426
Vitamin B12 (Cobalamin) [mg/day]	0.0073	0.004709	0.00519	0.004351	0.005893	0.004244	0.674
Vitamin B2 (Riboflavin) [mg/day]	1.451	0.811	1.4215	0.6455	1.4665	0.762499	0.707
Vitamin B3 (Niacin) [mg/day]	16.795	9.55199	13.1515	6.7215	14.5755	6.55299	0.641
Vitamin B3 (Niacin Equivalents) [mg/day]	33.633	18.865	25.7625	12.714	32.631	14.6835	0.619
Vitamin B5 (Pantothenic acid) [mg/day]	4.902	2.469	4.363	1.723	4.9605	1.6985	0.715
Vitamin B6 (Pyridoxin) [[mg/day]	1.739	1.083	1.5275	0.485	1.7805	0.7995	0.595
Vitamin B7 (Biotin) [mg/day]	0.04056	0.0224	0.039205	0.01343	0.042825	0.017535	0.719
Vitamin B9 (Folate) [mg/day]	0.11002	0.05384	0.0998	0.02893	0.10157	0.03987	0.684
Vitamin B9 (free folic acid) [mg/day]	0.08339	0.05089	0.076545	0.02311	0.07406	0.036485	0.656
Vitamin B9 (total folic acid) [mg/day]	0.2261	0.096	0.1978	0.0528	0.21815	0.0587	0.478
Vitamin C [mg/day]	115.39	60.8399	106.505	48.4	122.815	87.2399	0.264
Vitamin D [mg/day]	0.003999	0.003762	0.003774	0.003011	0.0036005	0.0027625	0.871
Vitamin E (Tocopherolaequivalent) [mg/day]	13.7	8.48	11.235	3.38	12.68	7.465	0.578
Vitamin E (Alpha-tocopherol) [mg/day]	11.26	6.29	9.045	2.92	9.68	3.405	0.320
Vitamin K [mg/day]	0.2991	0.1531	0.2904	0.09065	0.3225	0.13005	0.548
Alcohol [g/day]	11.98	42.66	11.03	12.675	3.565	6.16	0.352
Fibre [g/day]	20.36	12.3	21.395	7.62499	22.625	10.73	0.363
Minerals	18.11	9.09	16.67	4.56499	18.1	4.86	0.589
Organic acids [g/day]	5.27	3.88	5.03	3.09	6.04	3.675	0.276
Kitchen slops [g/day]	1.13	1.65	2.285	2.3	2.28	1.75	0.049
Water [g/day]	3145.5	1975.8	2596.9	1070.6	2851.7	1037.55	0.421
Macronutrients
Protein [g/day]	80.05	48.34	69.955	37.745	96.48	40.47	0.520
Fat [g/day]	116.08	76.4799	99.025	30.81	127.155	54.49	0.273
Carbohydrates [g/day]	228.93	150.97	215.35	93.5499	247.895	70.4698	0.488
