# Supplementary material for: Impact of healthy aging on active bacterial assemblages throughout the gastrointestinal tract
Source: Gut Microbes. 2021 Aug 30;13(1):1966261. doi: 10.1080/19490976.2021.1966261 (PMC8409759; doi:10.1080/19490976.2021.1966261)
Supplement: Supplemental Material [file KGMI_A_1966261_SM7046.zip › Supplementary information/ST2 biopsies.xlsx]

## Sheet: Tabelle1
number and sites of samples for analysis of microbiota composition
	saliva	mucosa upper GI	mucosa lower GI	faeces	sum
Group A	14	29	40	16	99
Group B	16	41	45	24	126
Group C	12	26	36	15	89
sum	42	96	121	55	314
