# Supplementary material for: Impact of healthy aging on active bacterial assemblages throughout the gastrointestinal tract
Source: Gut Microbes. 2021 Aug 30;13(1):1966261. doi: 10.1080/19490976.2021.1966261 (PMC8409759; doi:10.1080/19490976.2021.1966261)
Supplement: Supplemental Material [file KGMI_A_1966261_SM7046.zip › Supplementary information/ST4_Permanova_and_Anosim.xlsx]

## Sheet: Sheet1
			P value (Permanova)
			Phylum			Class			Order			Family			Genus			Phylotype
			A-B	B-C	A-C	A-B	B-C	A-C	A-B	B-C	A-C	A-B	B-C	A-C	A-B	B-C	A-C	A-B	B-C	A-C
		Saliva	0.0038	ns	ns	0.0062	ns	ns	0.0051	ns	ns	0.0048	ns	ns	0.006	ns	ns	0.0466	ns	ns
		UGI	ns	0.0067	ns	ns	0.0083	ns	ns	0.0077	ns	ns	0.0083	ns	ns	0.0083	ns	0.0106	0.0007	0.0014
		LGI	ns	ns	ns	ns	ns	ns	ns	ns	ns	0.0356	ns	0.0175	0.0052	ns	0.0027	0.0001	0.0001	0.0001
		Feces	ns	0.015	ns	ns	0.0102	ns	ns	0.011	ns	ns	0.0478	ns	ns	ns	ns	ns	ns	ns
			P value (ANOSIM)
			Phylum			Class			Order			Family			Genus			Phylotype
			A-B	B-C	A-C	A-B	B-C	A-C	A-B	B-C	A-C	A-B	B-C	A-C	A-B	B-C	A-C	A-B	B-C	A-C
		Saliva	0.01	ns	ns	0.02	ns	ns	0.01	ns	ns	0.01	ns	ns	0.01	ns	ns	0.049	ns	0.0475
		UGI	ns	0.008	ns	ns	0.0013	ns	0.026	0.0016	ns	0.021	0.0016	ns	0.02	0.0027	ns	0.01	0.0007	0.0088
		LGI	0.0004	ns	0.03	0.0021	ns	ns	0.0023	ns	ns	0.01	ns	0.0474	0.0046	ns	0.02	0.0043	0.007	0.0007
		Feces	ns	ns	ns	ns	ns	ns	ns	ns	ns	ns	ns	ns	ns	ns	ns	ns	ns	ns
